# Supplementary material for: Rheological properties of calcite oozes: Implications for the fossilisation in the plattenkalks of the Solnhofen-Eichstätt lagoons in the Franconian Alb, Germany
Source: PLoS One. 2021 Jun 2;16(6):e0252469. doi: 10.1371/journal.pone.0252469 (PMC8171948; doi:10.1371/journal.pone.0252469)
Supplement: S1 Table — (XLSX) [file pone.0252469.s002.xlsx]

## Sheet: Tabelle1
S1 Table.
Results of the rheological measurements
0 wt.% NaCl							3.2 wt.% NaCl							9 wt.% NaCl
	No.	time	storage modulus G'	loss modulus G''	sheardeformation			No.	time	storage modulus G'	loss modulus G''	sheardeformation			No.	time	storage modulus G'	loss modulus G''	sheardeformation
		[s]	[Pa]	[Pa]	[%]				[s]	[Pa]	[Pa]	[%]				[s]	[Pa]	[Pa]	[%]
t1	1	4	31944	23061	0.113		t1	1	4	8353.3	7977.4	0.0803		t1	1	4	17319	10178	0.0939
	2	8	49383	23442	0.0961			2	8	14301	8868.2	0.0921			2	8	18926	10239	0.0979
	3	12	53901	24108	0.0971			3	12	16278	8941.2	0.0964			3	12	17858	9860.7	0.101
	4	16	57622	25217	0.0973			4	16	17655	9150.1	0.0977			4	16	11180	8007	0.114
	5	20	61092	26289	0.0974			5	20	18744	9436.9	0.0984			5	20	13743	9192.1	0.0966
	6	24	63894	27184	0.0979			6	24	19764	9769.8	0.0984			6	24	13306	8205.4	0.0992
	7	28	66256	28028	0.0982			7	28	20499	10063	0.0991			7	28	13865	8129.6	0.0992
	8	32	67977	28471	0.0987			8	32	21563	10394	0.0986			8	32	13854	8594.2	0.1
	9	36	69530	29061	0.0986			9	36	22338	10667	0.099			9	36	17555	10913	0.0947
	10	40	70586	29410	0.0991			10	40	23047	10961	0.099			10	40	15993	8450.1	0.102
	11	44	72000	29759	0.099			11	44	23736	11244	0.0991			11	44	13915	8451.8	0.102
	12	48	73345	30010	0.099			12	48	24438	11480	0.099			12	48	13863	8477.1	0.0995
	13	52	74335	30200	0.0993			13	52	25105	11682	0.0991			13	52	15142	8604.1	0.0981
	14	56	75138	30373	0.0994			14	56	25604	11940	0.0994			14	56	14133	7836.5	0.102
	15	60	75751	30505	0.0996			15	60	26287	12157	0.0991			15	60	12488	7448.9	0.102
	16	64	75396	30257	0.0998			16	64	26683	12349	0.0996			16	64	12488	7571.5	0.0998
	17	68	77129	30555	0.099			17	68	27045	12564	0.0994			17	68	13545	8083	0.0984
	18	72	77498	30664	0.0997			18	72	27800	12744	0.0992			18	72	12468	7778.1	0.099
	19	76	78296	30796	0.0995			19	76	28096	12921	0.0998			19	76	13185	8023.4	0.0987
	20	80	73219	29699	0.105			20	80	28774	13091	0.0992			20	80	13274	8222.1	0.1
	21	84	75800	29717	0.0987			21	84	29092	13253	0.0995			21	84	15239	8520.9	0.0974
	22	88	77650	30229	0.0991			22	88	29227	13411	0.0999			22	88	14427	8206.1	0.102
	23	92	78928	30473	0.0993			23	92	29915	13535	0.0994			23	92	15047	7937.9	0.101
	24	96	79748	30567	0.0995			24	96	30356	13663	0.0994			24	96	13565	7598.9	0.102
	25	100	80227	30592	0.0997			25	100	30739	13759	0.0995			25	100	11938	7277.3	0.104
	26	104	80863	30638	0.0997			26	104	31140	13897	0.0994			26	104	12373	7553.8	0.0997
	27	108	79921	30204	0.1			27	108	31486	13976	0.0996			27	108	12825	7718.6	0.0985
	28	112	80861	30323	0.0995			28	112	31818	14105	0.0995			28	112	12681	7385.3	0.0996
	29	116	81341	30478	0.0995			29	116	32134	14205	0.0996			29	116	12676	8246.7	0.101
	30	120	81930	30549	0.0995			30	120	32497	14306	0.0996			30	120	13909	8079.9	0.0983
t2	1	124	75.135	116.35	25		t2	1	124	11.541	25.276	24.8		t2	1	124	47.973	66.83	24.7
	2	128	53.482	89.149	25			2	128	21.346	29.415	25			2	128	45.851	58.654	25
	3	132	51.465	83.28	25			3	132	10.133	21.4	25			3	132	46.151	55.667	25
	4	136	53.039	83.865	25			4	136	10.042	22.246	25			4	136	46.039	54.49	25
	5	140	54.796	85.706	25			5	140	12.148	24.209	25			5	140	46.667	54.133	25
	6	144	57.175	87.72	25			6	144	12.181	25.794	25			6	144	46.935	53.963	25
	7	148	58.94	89.804	25			7	148	13.122	27.362	25			7	148	47.909	54.729	25
	8	152	60.509	91.441	25			8	152	14.292	28.866	25			8	152	48.061	54.793	25
	9	156	61.412	92.984	25			9	156	15.283	29.977	25			9	156	48.926	55.383	25
	10	160	62.764	93.713	25			10	160	15.824	30.946	25			10	160	50.434	56.304	25
	11	164	63.397	94.856	25			11	164	16.935	32.011	25			11	164	51.914	57.314	25
	12	168	64.435	95.651	25			12	168	17.112	32.397	25			12	168	54.232	58.831	25
	13	172	65.409	96.553	25			13	172	18.136	33.153	25			13	172	52.235	57.406	25
	14	176	66.371	97.389	25			14	176	18.155	33.542	25			14	176	51.652	57.109	25
	15	180	67.169	97.882	25			15	180	19.027	34.509	25			15	180	55.479	58.516	25
	16	184	68.1	98.723	25			16	184	19.292	34.777	25			16	184	53.848	59.456	25
	17	188	69.521	99.61	25			17	188	19.893	35.884	25			17	188	70.745	59.59	24.9
	18	192	70.256	100.17	25			18	192	20.638	37.197	25			18	192	61.664	66.992	25.1
	19	196	71.057	100.99	25			19	196	19.478	35.532	25			19	196	55.06	64.417	25
	20	200	71.636	101.5	25			20	200	19.734	35.705	25			20	200	50.897	57.526	25
	21	204	72.294	102.28	25			21	204	19.807	36.013	25			21	204	54.884	60.884	25
	22	208	73.313	102.84	25			22	208	20.01	36.14	25			22	208	52.449	57.269	25
	23	212	73.835	103.38	25			23	212	20.132	36.447	25			23	212	59.395	57.355	25
	24	216	74.9	104.17	25			24	216	20.358	36.655	25			24	216	57.956	59.304	25
	25	220	76.102	105.02	25			25	220	20.482	36.759	25			25	220	56.345	58.566	25
	26	224	76.535	105.35	25			26	224	20.415	36.783	25			26	224	55.702	60.387	25
	27	228	77.392	106.01	25			27	228	20.855	36.95	25			27	228	53.427	58.205	25
	28	232	77.865	106.53	25			28	232	20.589	37.022	25			28	232	62.007	60.428	25
	29	236	79.122	107.29	25			29	236	20.34	36.791	25			29	236	58.304	59.173	25
	30	240	79.661	107.63	25			30	240	20.91	36.987	25			30	240	52.283	56.85	25
t3	1	243	221.89	131.79	1.13		t3	1	243	66.893	46.249	1.13		t3	1	243	111.36	94.435	1.15
	2	246	1090.2	794.32	0.188			2	246	382.33	268.69	0.183			2	246	491.56	486.5	0.192
	3	249	2007.9	1705	0.114			3	249	671.61	622.53	0.113			3	249	941.09	1080.5	0.115
	4	252	2798.4	2177.6	0.103			4	252	887.58	836.19	0.103			4	252	1352.9	1451	0.103
	5	255	3399.3	2573	0.101			5	255	1075.6	978.66	0.101			5	255	1747.2	1744	0.101
	6	258	4078.2	2914.4	0.1			6	258	1273.5	1126.1	0.1			6	258	2140.7	1998.5	0.101
	7	261	4731.9	3281.5	0.1			7	261	1467.5	1268	0.1			7	261	2578.6	2277.4	0.1
	8	264	5381.2	3655.8	0.0999			8	264	1699.5	1389.5	0.1			8	264	3018.7	2549.4	0.1
	9	267	6025.5	4044.1	0.0999			9	267	1929.7	1516.5	0.1			9	267	3454.4	2815.3	0.1
	10	270	6759.4	4411.6	0.0996			10	270	2128	1653.7	0.1			10	270	3923.7	3073.5	0.1
	11	273	7554.8	4770.8	0.0993			11	273	2339.9	1765.8	0.1			11	273	4322.9	3372.7	0.1
	12	276	8179.8	5159.6	0.0995			12	276	2580.2	1876.9	0.1			12	276	4799	3617.2	0.1
	13	279	8781.3	5530.1	0.0994			13	279	2823.4	1988.2	0.1			13	279	5314.1	3898.8	0.0999
	14	282	9521.7	5899	0.0992			14	282	3054.9	2097.7	0.1			14	282	5807.7	4118.9	0.0997
	15	285	10273	6226.4	0.0989			15	285	3289.4	2212.1	0.1			15	285	6301.6	4338.7	0.0997
	16	288	10915	6603.5	0.0991			16	288	3510.9	2312.6	0.1			16	288	6771.1	4566	0.0997
	17	291	11549	6960	0.0991			17	291	3724.7	2414.3	0.1			17	291	7220.2	4863.3	0.0998
	18	294	12210	7298.6	0.0988			18	294	3971.2	2507.1	0.1			18	294	7675.1	5033.2	0.0994
	19	297	12930	7636.5	0.0987			19	297	4177.9	2587.2	0.0999			19	297	8134.8	5332.5	0.0997
	20	300	13646	7935.2	0.0987			20	300	4386.5	2661.6	0.0999			20	300	8627.2	5527.1	0.0994
	21	303	14225	8235.4	0.0988			21	303	4604.3	2749.6	0.0999			21	303	9069.1	5860.2	0.0997
	22	306	14745	8537.7	0.099			22	306	4705.7	2819.3	0.0999			22	306	9578.8	6133.6	0.0994
	23	309	15468	8851.3	0.0986			23	309	4949.3	2925.3	0.0999			23	309	10060	6462.5	0.0995
	24	312	16004	9140.8	0.099			24	312	5221.6	2985.4	0.0998			24	312	10628	6745.2	0.0993
	25	315	16593	9446.3	0.0989			25	315	5416.7	3068.4	0.0999			25	315	10950	6903.1	0.0994
	26	318	17247	9691.8	0.0988			26	318	5598.6	3139.8	0.0999			26	318	11505	7148.2	0.099
	27	321	17727	9930.5	0.0991			27	321	5771.7	3202.8	0.0999			27	321	11746	7213.8	0.0997
	28	324	18318	10228	0.0988			28	324	5945.5	3276.8	0.0999			28	324	11871	7342.1	0.0996
	29	327	18839	10454	0.0991			29	327	6141.3	3327	0.0998			29	327	12552	7656.5	0.099
	30	330	19362	10714	0.099			30	330	6292.1	3380.5	0.0999			30	330	13055	7979.2	0.0991
	31	333	19961	10959	0.0988			31	333	6429.1	3405.9	0.0998			31	333	13307	8067.7	0.0996
	32	336	20391	11191	0.0991			32	336	6605.4	3482.9	0.0999			32	336	13905	8416.6	0.0989
	33	339	20823	11410	0.0991			33	339	6791.8	3525.3	0.0998			33	339	14591	8692.5	0.0986
	34	342	21370	11686	0.0991			34	342	6899.3	3582.7	0.0999			34	342	15189	9059.8	0.0989
	35	345	21970	11867	0.099			35	345	7010.5	3639.4	0.0999			35	345	15956	9290.2	0.0984
	36	348	22579	12071	0.0989			36	348	7150.4	3683.5	0.0998			36	348	16310	9416.4	0.0991
	37	351	23061	12237	0.0991			37	351	7306.2	3733.7	0.0999			37	351	16835	9666.7	0.0989
	38	354	23509	12418	0.0991			38	354	7441.3	3780	0.0998			38	354	17225	9908.7	0.0994
	39	357	23779	12599	0.0996			39	357	7570.5	3818.9	0.0998			39	357	17480	9971	0.0994
	40	360	24011	12860	0.0998			40	360	7696.6	3878	0.0999			40	360	13095	8224.8	0.11
	41	363	24827	13107	0.0988			41	363	7832.6	3922.8	0.0999			41	363	12460	8158.2	0.102
	42	366	25284	13281	0.099			42	366	7970	3966.7	0.0998			42	366	13243	8608.5	0.0995
	43	369	25711	13408	0.0993			43	369	8075.7	4004.6	0.0999			43	369	13868	8962.7	0.0991
	44	372	26112	13625	0.0993			44	372	8140.9	4044.7	0.1			44	372	14485	9269.3	0.0989
	45	375	26657	13805	0.0991			45	375	8274	4103.1	0.0999			45	375	15041	9534.7	0.099
	46	378	27067	13953	0.0993			46	378	8377.3	4148.9	0.0998			46	378	15219	9743.8	0.0994
	47	381	27414	14137	0.0994			47	381	8475.6	4184.1	0.1			47	381	15217	9952.7	0.1
	48	384	27944	14299	0.0991			48	384	8575.3	4233.7	0.0999			48	384	16234	10274	0.0981
	49	387	28398	14460	0.0992			49	387	8739.7	4287	0.0998			49	387	16715	10409	0.0989
	50	390	28644	14613	0.0994			50	390	8871.2	4316.8	0.0998			50	390	17002	10494	0.0993
	51	393	29011	14796	0.0994			51	393	8963	4351.3	0.0999			51	393	17345	10681	0.0993
	52	396	29519	14971	0.0992			52	396	9050.4	4394	0.0999			52	396	17741	10845	0.0991
	53	399	29880	15115	0.0994			53	399	9112	4441.1	0.1			53	399	16864	10644	0.102
	54	402	30254	15310	0.0993			54	402	9271.7	4457.8	0.0998			54	402	15784	10249	0.101
	55	405	30628	15462	0.0994			55	405	9345.8	4500.2	0.0999			55	405	16942	10541	0.0984
	56	408	31146	15581	0.0993			56	408	9418.7	4546	0.1			56	408	17646	10811	0.0985
	57	411	31334	15670	0.0995			57	411	9482	4597.7	0.1			57	411	18184	11072	0.099
	58	414	31786	15888	0.0993			58	414	9629	4634.5	0.0998			58	414	18498	11373	0.0995
	59	417	32233	16043	0.0993			59	417	9752.5	4659.8	0.0998			59	417	18328	11347	0.1
	60	420	32119	16218	0.1			60	420	9793.7	4698.6	0.1			60	420	17935	11275	0.101
	61	423	32988	16407	0.099			61	423	9936.7	4725.1	0.0998			61	423	18767	11517	0.0987
	62	426	33329	16503	0.0993			62	426	9925	4792.5	0.1			62	426	19138	11628	0.0991
	63	429	33746	16601	0.0994			63	429	10043	4807	0.0998			63	429	19635	11843	0.0991
	64	432	33868	16735	0.0997			64	432	10185	4850.7	0.0998			64	432	19769	11918	0.0998
	65	435	34246	16912	0.0993			65	435	10292	4884.1	0.0998			65	435	20128	12066	0.099
	66	438	34731	17086	0.0993			66	438	10337	4929.7	0.1			66	438	20325	12235	0.0996
	67	441	34984	17169	0.0997			67	441	10448	4947.2	0.0998			67	441	20849	12449	0.0992
	68	444	35533	17349	0.0991			68	444	10541	4989.9	0.0998			68	444	20891	12482	0.0994
	69	447	35874	17458	0.0994			69	447	10626	5022.9	0.0998			69	447	20905	12396	0.1
	70	450	36128	17590	0.0996			70	450	10689	5064.3	0.0999			70	450	20832	12347	0.0996
	71	453	36525	17755	0.0996			71	453	10796	5080.2	0.0998			71	453	19776	12233	0.103
	72	456	37052	17894	0.0993			72	456	10871	5125.8	0.0999			72	456	21263	12483	0.0977
	73	459	37301	18001	0.0996			73	459	10971	5168.1	0.0999			73	459	21939	12661	0.0987
	74	462	37647	18139	0.0995			74	462	11060	5189.6	0.0999			74	462	22031	12784	0.0999
	75	465	37968	18261	0.0996			75	465	11163	5219.6	0.0998			75	465	21977	12763	0.1
	76	468	38308	18368	0.0996			76	468	11227	5246.6	0.0999			76	468	21328	12611	0.101
	77	471	38743	18517	0.0994			77	471	11331	5294.3	0.0998			77	471	20853	12361	0.101
	78	474	39052	18628	0.0996			78	474	11427	5322	0.0998			78	474	20408	12188	0.1
	79	477	39309	18739	0.0997			79	477	11540	5356.2	0.0998			79	477	20826	12287	0.0992
	80	480	39563	18844	0.0996			80	480	11601	5391.6	0.0999			80	480	21626	12526	0.0984
	81	483	40062	18980	0.0994			81	483	11629	5439.8	0.1			81	483	20509	12091	0.102
	82	486	40229	19108	0.0997			82	486	11712	5457.9	0.0999			82	486	17428	10523	0.107
	83	489	40567	19228	0.0997			83	489	11813	5489.8	0.0998			83	489	15079	9661	0.103
	84	492	40953	19412	0.0995			84	492	11854	5527.4	0.1			84	492	15904	10018	0.0995
	85	495	41174	19535	0.0995			85	495	11976	5549.4	0.0998			85	495	16457	10117	0.0992
	86	498	40883	19644	0.1			86	498	12046	5594.3	0.0999			86	498	17522	10574	0.0979
	87	501	42059	19812	0.0988			87	501	12116	5616.1	0.0999			87	501	18185	10744	0.0986
	88	504	42396	19899	0.0995			88	504	12219	5644.3	0.0999			88	504	18672	10851	0.0989
	89	507	42573	19981	0.0998			89	507	12280	5678.1	0.0999			89	507	18756	11057	0.1
	90	510	43017	20110	0.0994			90	510	12427	5705.7	0.0998			90	510	18138	11055	0.101
	91	513	43291	20213	0.0997			91	513	12504	5730.1	0.0999			91	513	18474	11033	0.0988
	92	516	43466	20312	0.0998			92	516	12534	5735.2	0.0999			92	516	19472	11188	0.0983
	93	519	43866	20433	0.0996			93	519	12640	5793.8	0.0999			93	519	19366	11065	0.1
	94	522	44233	20525	0.0996			94	522	12733	5813.1	0.0998			94	522	19666	11171	0.0993
	95	525	44433	20598	0.0991			95	525	12761	5851.9	0.0999			95	525	19425	10943	0.1
	96	528	44895	20808	0.0995			96	528	12850	5894.7	0.0999			96	528	19900	11190	0.0991
	97	531	45281	20878	0.0996			97	531	12891	5936.7	0.1			97	531	20619	11537	0.0983
	98	534	45248	20982	0.1			98	534	12987	5949.2	0.0999			98	534	21337	11790	0.0987
	99	537	45699	21133	0.0994			99	537	13118	5970	0.0999			99	537	21721	11913	0.0989
	100	540	46019	21193	0.0997			100	540	13158	6007	0.0999			100	540	22155	12264	0.0989
